# Supplementary material for: MRI-Based Prediction of Vestibular Schwannoma: Systematic Review
Source: Cancers (Basel). 2026 Jan 17;18(2):289. doi: 10.3390/cancers18020289 (PMC12838792; doi:10.3390/cancers18020289)
Supplement: Supplementary file 1 [file cancers-18-00289-s001.zip]

Archive with 3 entries (3 files):
- Table S1_NOS.pdf
- Table S2_ROBIS.pdf
- Table S3_GRADE.pdf
